# Supplementary material for: Identification of key pathways and genes in PTEN mutation prostate cancer by bioinformatics analysis
Source: BMC Med Genet. 2019 Dec 2;20:191. doi: 10.1186/s12881-019-0923-7 (PMC6889628; doi:10.1186/s12881-019-0923-7)
Supplement: Supplementary file 2 — Additional file 2. Hub genes list in protein-protein interaction analysis. [file 12881_2019_923_MOESM2_ESM.xlsx]

## Sheet: table s1
SUID	AverageShortestPathLength	BetweennessCentrality	ClosenessCentrality	ClusteringCoefficient	Degree	Eccentricity	EdgeCount	Indegree	IsSingleNode	name	NeighborhoodConnectivity	NumberOfDirectedEdges	NumberOfUndirectedEdges	Outdegree	PartnerOfMultiEdgedNodePairs	Radiality	selected	SelfLoops	shared name	Stress	TopologicalCoefficient
406	1	0.000646	1	0.0262626	55	1	55	54	FALSE	GNG13	4.78182	55	0	1	0	0.786748	FALSE	0	GNG13	139	0.0650568
88	2.09804	0.00499529	0.476636	0.180193	46	5	46	11	FALSE	ACTN2	23.8913	46	0	35	0	0.822026	FALSE	0	ACTN2	1474	0.159275
837	2.17007	0.000912	0.460815	0.0661616	45	6	45	1	FALSE	POTEE	15.5111	45	0	44	0	0.810719	FALSE	0	POTEE	332	0.131014
138	2.07547	0.00342944	0.481818	0.135105	43	6	43	8	FALSE	ACTA1	21.0465	43	0	35	0	0.816373	FALSE	0	ACTA1	1001	0.158739
89	1.875	0.002231	0.533333	0.233449	42	5	42	15	FALSE	MYH6	26.5238	42	0	27	0	0.810945	FALSE	0	MYH6	945	0.194853
93	1	1.65e-05	1	0.254386	39	1	39	38	FALSE	MYH3	27.1026	39	0	1	0	0.801221	FALSE	0	MYH3	8	0.213204
112	1.87302	0.00123595	0.533898	0.261808	39	5	39	12	FALSE	MYH7	27.6923	39	0	27	0	0.806649	FALSE	0	MYH7	694	0.20979
119	1.56	0.000941	0.641026	0.249663	39	4	39	24	FALSE	MYL1	27.2308	39	0	15	0	0.824288	FALSE	0	MYL1	455	0.196953
80	1.6	0.000161	0.625	0.246799	38	3	38	35	FALSE	TNNC1	27.5	38	0	3	0	0.821122	FALSE	0	TNNC1	78	0.199275
82	2.14414	0.00227767	0.466387	0.257468	38	6	38	8	FALSE	TNNC2	27.8947	38	0	30	0	0.826097	FALSE	0	TNNC2	946	0.197835
86	2.24528	0.00132531	0.445378	0.263492	36	6	36	15	FALSE	TTN	26.8611	36	0	21	0	0.795568	FALSE	0	TTN	491	0.2482
122	1.25	0.000349	0.8	0.269841	36	2	36	33	FALSE	MYL2	28.6389	36	0	3	0	0.821348	FALSE	0	MYL2	205	0.207528
113	1.61905	0.00262338	0.617647	0.162185	35	3	35	24	FALSE	ACTC1	22.2571	35	0	11	0	0.803483	FALSE	0	ACTC1	920	0.195954
124	1.75	0.00083	0.571429	0.294118	35	4	35	24	FALSE	MYL3	29.2	35	0	11	0	0.799412	FALSE	0	MYL3	350	0.224615
251	1.4	0.00124156	0.714286	0.278966	34	3	34	27	FALSE	MYH2	28.7647	34	0	7	0	0.800769	FALSE	0	MYH2	471	0.226262
330	0	0	0	0.293226	34	0	34	34	FALSE	MYH1	29.1765	34	0	0	0	0.803709	FALSE	0	MYH1	0	0.233412
104	2.26316	0.000121	0.44186	0.34879	32	6	32	2	FALSE	MYH8	31.25	32	0	30	0	0.798734	FALSE	0	MYH8	75	0.252016
176	2.5814	0.000924	0.387387	0.251008	32	7	32	20	FALSE	MYLPF	27.7812	32	0	12	0	0.816825	FALSE	0	MYLPF	397	0.213462
75	1.4375	0.000183	0.695652	0.33908	30	3	30	20	FALSE	TNNT3	29.8667	30	0	10	0	0.793758	FALSE	0	TNNT3	125	0.279128
76	1.46154	0.000549	0.684211	0.324138	30	3	30	22	FALSE	TNNI2	29.7333	30	0	8	0	0.793758	FALSE	0	TNNI2	212	0.275309
91	1.80645	0.000418	0.553571	0.284483	29	5	29	14	FALSE	TCAP	26.3448	29	0	15	0	0.781095	FALSE	0	TCAP	213	0.283278
85	2.21239	0.000317	0.452	0.252646	28	6	28	3	FALSE	NEB	26.25	28	0	25	0	0.792628	FALSE	0	NEB	118	0.233737
168	2.31884	0.000522	0.43125	0.330688	28	6	28	6	FALSE	MYBPC1	28.5714	28	0	22	0	0.77725	FALSE	0	MYBPC1	262	0.324675
214	1.72727	0.000123	0.578947	0.324074	28	3	28	23	FALSE	MYH13	29.7143	28	0	5	0	0.784034	FALSE	0	MYH13	56	0.269805
672	1.57143	0.00054	0.636364	0.324074	28	3	28	20	FALSE	MYH7B	30.25	28	0	8	0	0.794663	FALSE	0	MYH7B	265	0.256356
100	2.2	0.00271282	0.454545	0.115385	27	5	27	11	FALSE	RYR1	18.963	27	0	16	0	0.811171	FALSE	0	RYR1	913	0.163929
226	2.36364	0.000279	0.423077	0.387464	27	6	27	7	FALSE	MYBPC2	30.8148	27	0	20	0	0.77725	FALSE	0	MYBPC2	153	0.346234
73	2.28	0.000357	0.438596	0.383077	26	5	26	11	FALSE	TNNI1	32.2308	26	0	15	0	0.789236	FALSE	0	TNNI1	148	0.315988
244	1.36364	0.00113501	0.733333	0.183077	26	2	26	19	FALSE	MYOD1	22.3462	26	0	7	0	0.785165	FALSE	0	MYOD1	353	0.220868
473	1.96875	0.00265139	0.507937	0.170769	26	4	26	16	FALSE	CALML3	25.1154	26	0	10	0	0.81479	FALSE	0	CALML3	776	0.194097
983	2.05263	0.00320029	0.487179	0.108333	25	5	25	10	FALSE	ACTL9	19.16	25	0	15	0	0.789236	FALSE	0	ACTL9	955	0.201702
611	1.66667	0.000483	0.6	0.218615	22	3	22	17	FALSE	CSRP3	23.9091	22	0	5	0	0.783356	FALSE	0	CSRP3	186	0.259881
72	2.36522	0	0.422794	0.452381	21	6	21	0	FALSE	TNNT1	34.2381	21	0	21	0	0.7872	FALSE	0	TNNT1	0	0.345839
210	2.27536	0.000846	0.43949	0.131579	20	5	20	5	FALSE	CACNA1S	19.7	20	0	15	0	0.808005	FALSE	0	CACNA1S	240	0.135172
271	1.97222	0.000548	0.507042	0.207602	19	4	19	4	FALSE	SAA1	12.5263	19	0	15	0	0.7673	FALSE	0	SAA1	112	0.145043
842	1	0.000691	1	0.190058	19	1	19	18	FALSE	CKM	24.8421	19	0	1	0	0.793985	FALSE	0	CKM	365	0.243034
232	2.50442	0.00140197	0.399293	0.150735	17	6	17	2	FALSE	CAMK2A	21.8824	17	0	15	0	0.794889	FALSE	0	CAMK2A	626	0.235294
254	2	0.00203127	0.5	0.0404412	17	3	17	11	FALSE	SHH	5.64706	17	0	6	0	0.757802	FALSE	0	SHH	425	0.0995475
191	2.57377	0	0.388535	0.308333	16	6	16	0	FALSE	LDB3	27.0625	16	0	16	0	0.778607	FALSE	0	LDB3	0	0.303371
345	1.28571	0.000361	0.777778	0.1375	16	2	16	11	FALSE	MYOG	18.0625	16	0	5	0	0.770014	FALSE	0	MYOG	115	0.217988
664	2.86765	0.000145	0.348718	0.258333	16	7	16	5	FALSE	MYOZ1	23.8125	16	0	11	0	0.770918	FALSE	0	MYOZ1	66	0.3125
116	1.83333	0.000701	0.545455	0.247619	15	3	15	8	FALSE	TAC1	13.0667	15	0	7	0	0.741067	FALSE	0	TAC1	139	0.176256
200	0	0	0	0.109524	15	0	15	15	FALSE	APOH	9.26667	15	0	0	0	0.779285	FALSE	0	APOH	0	0.114768
359	1.33333	0.000642	0.75	0.171429	15	2	15	13	FALSE	MYF6	21.2667	15	0	2	0	0.791949	FALSE	0	MYF6	232	0.2337
666	2.53846	3.54e-06	0.393939	0.471429	15	6	15	3	FALSE	MYOM1	32.2667	15	0	12	0	0.756671	FALSE	0	MYOM1	4	0.460952
115	2.04167	0.000167	0.489796	0.307692	14	4	14	4	FALSE	CCK	13.9286	14	0	10	0	0.72682	FALSE	0	CCK	43	0.204832
172	1.71429	0.00142966	0.583333	0.0824176	14	3	14	11	FALSE	APOA1	8.78571	14	0	3	0	0.77431	FALSE	0	APOA1	247	0.114662
186	1.88889	0.000701	0.529412	0.0384615	14	4	14	7	FALSE	HSD17B6	5.14286	14	0	7	0	0.74446	FALSE	0	HSD17B6	115	0.116725
238	1.96667	0.00186671	0.508475	0.108974	13	4	13	5	FALSE	GATA4	20	13	0	8	0	0.782451	FALSE	0	GATA4	726	0.236264
346	1.33333	0.000338	0.75	0.275641	13	2	13	9	FALSE	MYF5	25.5385	13	0	4	0	0.774763	FALSE	0	MYF5	134	0.296959
643	2.07407	0.000406	0.482143	0.25	13	4	13	8	FALSE	MYOZ2	24.0769	13	0	5	0	0.769561	FALSE	0	MYOZ2	106	0.3
648	2.65179	0	0.377104	0.0769231	13	6	13	0	FALSE	CEL	9.23077	13	0	13	0	0.779738	FALSE	0	CEL	0	0.116397
108	2	0.000896	0.5	0.174242	12	4	12	8	FALSE	ORM1	11.8333	12	0	4	0	0.788783	FALSE	0	ORM1	161	0.135057
279	2.75	0	0.363636	0.310606	12	7	12	0	FALSE	MYLK2	30.25	12	0	12	0	0.785391	FALSE	0	MYLK2	0	0.360119
372	0	0	0	0.159091	12	0	12	12	FALSE	COMP	8.91667	12	0	0	0	0.751244	FALSE	0	COMP	0	0.16358
776	2.675	0.000161	0.373832	0.0909091	12	6	12	1	FALSE	HDAC9	18.75	12	0	11	0	0.765265	FALSE	0	HDAC9	42	0.192708
899	2.22727	2.79e-05	0.44898	0.287879	12	5	12	3	FALSE	MYO18B	33.5833	12	0	9	0	0.773858	FALSE	0	MYO18B	28	0.353509
159	2.25	0.000967	0.444444	0.0454546	11	5	11	6	FALSE	CAV3	12	11	0	5	0	0.775215	FALSE	0	CAV3	218	0.15602
207	0	0	0	0.436364	11	0	11	11	FALSE	UTS2	16	11	0	0	0	0.72569	FALSE	0	UTS2	0	0.242424
366	1	8.27e-06	1	0.427273	11	1	11	7	FALSE	GPRC6A	15.7273	11	0	4	0	0.720715	FALSE	0	GPRC6A	3	0.249639
386	1.2	0.000411	0.833333	0.154545	11	2	11	7	FALSE	CRH	13	11	0	4	0	0.74446	FALSE	0	CRH	90	0.164557
405	2.35897	0	0.423913	0.409091	11	5	11	0	FALSE	ADRA1D	15.1818	11	0	11	0	0.721393	FALSE	0	ADRA1D	0	0.239538
448	2.18182	0.000262	0.458333	0.272727	11	4	11	5	FALSE	PENK	14.2727	11	0	6	0	0.737675	FALSE	0	PENK	57	0.205534
628	1	0.00029	1	0.209091	11	1	11	7	FALSE	SLC6A3	9.09091	11	0	4	0	0.750339	FALSE	0	SLC6A3	93	0.1875
694	2.61538	0.00124746	0.382353	0.163636	11	6	11	6	FALSE	ENO3	26.4545	11	0	5	0	0.789914	FALSE	0	ENO3	313	0.238843
786	1.93333	4.18e-05	0.517241	0.336364	11	4	11	6	FALSE	UNC45B	29.7273	11	0	5	0	0.741067	FALSE	0	UNC45B	21	0.463068
801	1	0.000209	1	0.154545	11	1	11	10	FALSE	PON1	8.63636	11	0	1	0	0.752148	FALSE	0	PON1	35	0.191919
872	2	0	0.5	0.5	11	4	11	7	FALSE	MYBPH	31.4545	11	0	4	0	0.732022	FALSE	0	MYBPH	0	0.561688
165	2.9375	0	0.340426	0.411111	10	7	10	0	FALSE	MYLK3	34.6	10	0	10	0	0.75848	FALSE	0	MYLK3	0	0.494286
206	2.34615	0	0.42623	0.5	10	4	10	2	FALSE	UTS2D	16.6	10	0	8	0	0.720488	FALSE	0	UTS2D	0	0.263492
216	2.75221	0	0.363344	0.188889	10	7	10	0	FALSE	SCN4A	18.7	10	0	10	0	0.775893	FALSE	0	SCN4A	0	0.248
297	2.4	0	0.416667	0.5	10	4	10	3	FALSE	EDN3	16.6	10	0	7	0	0.720488	FALSE	0	EDN3	0	0.263492
433	1	0	1	0.5	10	1	10	7	FALSE	PROK1	16.6	10	0	3	0	0.720488	FALSE	0	PROK1	0	0.263492
436	1	0	1	0.5	10	1	10	8	FALSE	CHRM3	16.6	10	0	2	0	0.720488	FALSE	0	CHRM3	0	0.263492
622	2.70732	0.000248	0.369369	0.0666667	10	5	10	1	FALSE	AFP	6.1	10	0	9	0	0.755314	FALSE	0	AFP	50	0.137209
1013	1.2	0.000304	0.833333	0.277778	10	2	10	6	FALSE	LAT2	10.6	10	0	4	0	0.758254	FALSE	0	LAT2	137	0.203846
107	2.86792	0.000576	0.348684	0.277778	9	6	9	1	FALSE	ORM2	13.1111	9	0	8	0	0.77318	FALSE	0	ORM2	163	0.190016
217	3.04762	0.00184894	0.328125	0.138889	9	6	9	5	FALSE	SCN1A	22.1111	9	0	4	0	0.793985	FALSE	0	SCN1A	432	0.190338
257	2.54545	0.000164	0.392857	0.194444	9	7	9	1	FALSE	CHRNG	17.6667	9	0	8	0	0.71981	FALSE	0	CHRNG	40	0.333333
320	2.90826	0.000744	0.343849	0.0555556	9	7	9	3	FALSE	HIST2H3A	19	9	0	6	0	0.753731	FALSE	0	HIST2H3A	219	0.220899
350	1.33333	0.0001	0.75	0.305556	9	2	9	7	FALSE	CXCL5	14.4444	9	0	2	0	0.733152	FALSE	0	CXCL5	18	0.203443
385	2.20833	0.000149	0.45283	0.125	9	5	9	1	FALSE	FSHR	11.6667	9	0	8	0	0.744007	FALSE	0	FSHR	26	0.148629
409	1.4	7.13e-05	0.714286	0.333333	9	2	9	6	FALSE	GALR1	14.7778	9	0	3	0	0.726594	FALSE	0	GALR1	15	0.229167
416	2.475	0	0.40404	0.305556	9	5	9	0	FALSE	RXFP4	13.7778	9	0	9	0	0.748078	FALSE	0	RXFP4	0	0.208754
421	1	0.000192	1	0.236111	9	1	9	8	FALSE	TIMP1	12.8889	9	0	1	0	0.778381	FALSE	0	TIMP1	32	0.175038
470	1	0.00025	1	0.208333	9	1	9	7	FALSE	KBTBD10	8.22222	9	0	2	0	0.7128	FALSE	0	KBTBD10	60	0.207602
620	3	1.82e-05	0.333333	0.402778	9	7	9	4	FALSE	MYPN	26.4444	9	0	5	0	0.761194	FALSE	0	MYPN	14	0.372457
894	1.6	0.000664	0.625	0.0138889	9	3	9	4	FALSE	IL13	5	9	0	5	0	0.73564	FALSE	0	IL13	119	0.127946
967	1	8.2e-05	1	0.236111	9	1	9	8	FALSE	MYOT	23	9	0	1	0	0.77137	FALSE	0	MYOT	25	0.280488
1008	1.16667	0.000287	0.857143	0.319444	9	2	9	4	FALSE	SPINK1	11.3333	9	0	5	0	0.758028	FALSE	0	SPINK1	128	0.217949
1100	2.62222	0.000765	0.381356	0.0833333	9	6	9	4	FALSE	CAPZA3	23.1111	9	0	5	0	0.765943	FALSE	0	CAPZA3	208	0.244681
144	2.90385	3.1e-05	0.344371	0.303571	8	6	8	1	FALSE	F5	13.125	8	0	7	0	0.7673	FALSE	0	F5	6	0.201923
211	0	0	0	0.214286	8	0	8	8	FALSE	CACNG1	15.5	8	0	0	0	0.768204	FALSE	0	CACNG1	0	0.234848
224	2.28571	8.69e-05	0.4375	0.196429	8	5	8	2	FALSE	PLA2G2A	4.5	8	0	6	0	0.627318	FALSE	0	PLA2G2A	14	0.346154
286	2.60526	0	0.383838	0.25	8	6	8	0	FALSE	PAX7	17.375	8	0	8	0	0.764586	FALSE	0	PAX7	0	0.234797
299	3.21739	0.000264	0.310811	0.125	8	7	8	1	FALSE	COL2A1	5.375	8	0	7	0	0.718227	FALSE	0	COL2A1	63	0.2
355	1	7.44e-05	1	0.285714	8	1	8	4	FALSE	FBXO40	6.125	8	0	4	0	0.671416	FALSE	0	FBXO40	12	0.360294
401	2.25	0.000679	0.444444	0.196429	8	4	8	6	FALSE	CHRNA1	16.125	8	0	2	0	0.753957	FALSE	0	CHRNA1	145	0.255952
447	2.56757	3.1e-06	0.389474	0.410714	8	5	8	1	FALSE	GRM7	16.25	8	0	7	0	0.726142	FALSE	0	GRM7	1	0.253906
921	2.28571	5.87e-05	0.4375	0.142857	8	4	8	6	FALSE	CIB4	28.625	8	0	2	0	0.789914	FALSE	0	CIB4	42	0.283416
1029	0	0	0	0.0714286	8	0	8	8	FALSE	VIL1	24.625	8	0	0	0	0.770466	FALSE	0	VIL1	0	0.272472
1081	0	0	0	0.0535714	8	0	8	8	FALSE	CDY2A	6.75	8	0	0	0	0.720036	FALSE	0	CDY2A	0	0.15625
1289	2.94595	0	0.33945	0.232143	8	6	8	0	FALSE	ABCC8	10.625	8	0	8	0	0.763003	FALSE	0	ABCC8	0	0.235795
1342	2.5	0.000293	0.4	0.232143	8	4	8	6	FALSE	ALPPL2	32.5	8	0	2	0	0.779738	FALSE	0	ALPPL2	83	0.344415
194	1	2.28e-05	1	0.357143	7	1	7	6	FALSE	ASB17	6.57143	7	0	1	0	0.654455	FALSE	0	ASB17	5	0.428571
391	2.6	6.2e-05	0.384615	0.357143	7	5	7	4	FALSE	SERPINA4	14.2857	7	0	3	0	0.764812	FALSE	0	SERPINA4	10	0.228111
419	2.82609	0	0.353846	0.5	7	5	7	3	FALSE	NPY2R	17.1429	7	0	4	0	0.725916	FALSE	0	NPY2R	0	0.267857
633	1	0.000478	1	0.0476191	7	1	7	5	FALSE	LHX8	5	7	0	2	0	0.69697	FALSE	0	LHX8	126	0.190476
670	1	0.000242	1	0.166667	7	1	7	6	FALSE	CYP11A1	10.1429	7	0	1	0	0.759611	FALSE	0	CYP11A1	104	0.204082
695	0	0	0	0.0714286	7	0	7	7	FALSE	PYGM	7.57143	7	0	0	0	0.733831	FALSE	0	PYGM	0	0.182143
697	1	0.000121	1	0.0952381	7	1	7	3	FALSE	DNAI2	3.71429	7	0	4	0	0.675034	FALSE	0	DNAI2	21	0.214286
778	1.92308	5.75e-06	0.52	0.380952	7	3	7	4	FALSE	ANKRD2	28.5714	7	0	3	0	0.73564	FALSE	0	ANKRD2	4	0.460829
941	1	7.75e-05	1	0.0952381	7	1	7	5	FALSE	SI	4	7	0	2	0	0.677748	FALSE	0	SI	13	0.214286
1052	1.61538	0	0.619048	0.119048	7	3	7	0	FALSE	GC	8	7	0	7	0	0.73858	FALSE	0	GC	0	0.241071
1414	3.58696	0.000571	0.278788	0	7	7	7	2	FALSE	MAP3K19	2.71429	7	0	5	0	0.672772	FALSE	0	MAP3K19	154	0.285714
156	2.1	0.000211	0.47619	0.133333	6	4	6	3	FALSE	PLA2G7	7.33333	6	0	3	0	0.710312	FALSE	0	PLA2G7	34	0.238889
195	0	0	0	0.5	6	0	6	6	FALSE	ASB15	7	6	0	0	0	0.644731	FALSE	0	ASB15	0	0.583333
249	1.14286	0	0.875	0.5	6	2	6	0	FALSE	ASB10	7	6	0	6	0	0.644731	FALSE	0	ASB10	0	0.583333
295	1.16667	0	0.857143	0.5	6	2	6	1	FALSE	ASB18	7	6	0	5	0	0.644731	FALSE	0	ASB18	0	0.583333
300	1	1.55e-05	1	0.266667	6	1	6	5	FALSE	COL10A1	6.33333	6	0	1	0	0.681818	FALSE	0	COL10A1	3	0.287879
399	0	0	0	0.1	6	0	6	6	FALSE	ATP1B4	4.16667	6	0	0	0	0.666667	FALSE	0	ATP1B4	0	0.244444
450	1	4.96e-05	1	0.233333	6	1	6	5	FALSE	CHRND	6.16667	6	0	1	0	0.692221	FALSE	0	CHRND	8	0.315789
462	1.5	0.00120036	0.666667	0.0666667	6	2	6	4	FALSE	VTN	8.66667	6	0	2	0	0.750565	FALSE	0	VTN	200	0.213675
542	1.2	0	0.833333	0.5	6	2	6	2	FALSE	FBXL3	7	6	0	4	0	0.644731	FALSE	0	FBXL3	0	0.583333
649	0	0	0	0	6	0	6	6	FALSE	CYP27A1	7.16667	6	0	0	0	0.7327	FALSE	0	CYP27A1	0	0.181373
698	1.5	0.00100495	0.666667	0.0333333	6	2	6	5	FALSE	DNAH3	26.5	6	0	1	0	0.753731	FALSE	0	DNAH3	358	0.331197
799	1.14286	0	0.875	0.0666667	6	2	6	0	FALSE	AMY1B	6	6	0	6	0	0.693578	FALSE	0	AMY1B	0	0.217949
860	3.29412	0	0.303571	0.2	6	5	6	0	FALSE	TENM1	4.66667	6	0	6	0	0.646992	FALSE	0	TENM1	0	0.333333
1210	1.2	0.000785	0.833333	0.166667	6	2	6	2	FALSE	FOXL2	7.16667	6	0	4	0	0.74446	FALSE	0	FOXL2	302	0.241379
96	0	0	0	0.05	5	0	5	5	FALSE	ATP6V0A4	6	5	0	0	0	0.729534	FALSE	0	ATP6V0A4	0	0.216
99	3.10989	7.89e-05	0.321555	0.05	5	6	5	1	FALSE	TRDN	10.8	5	0	4	0	0.739711	FALSE	0	TRDN	27	0.255
157	1	1.24e-05	1	0.4	5	1	5	4	FALSE	PLA2G2C	5.6	5	0	1	0	0.626413	FALSE	0	PLA2G2C	2	0.466667
171	3.53982	0	0.2825	0.25	5	7	5	0	FALSE	HPR	12	5	0	5	0	0.737675	FALSE	0	HPR	0	0.3
302	1	0.000211	1	0.3	5	1	5	3	FALSE	ALOX15	6.2	5	0	2	0	0.657169	FALSE	0	ALOX15	38	0.375
398	3.39286	0.000158	0.294737	0.05	5	7	5	1	FALSE	ATP1A2	6.4	5	0	4	0	0.732022	FALSE	0	ATP1A2	29	0.214815
464	3.11765	0.000651	0.320755	0.15	5	5	5	4	FALSE	LAMC2	16.6	5	0	1	0	0.777702	FALSE	0	LAMC2	136	0.247761
487	2.33333	0	0.428571	0.4	5	5	5	0	FALSE	PLA2G2E	5.6	5	0	5	0	0.626413	FALSE	0	PLA2G2E	0	0.466667
645	0	0	0	0.25	5	0	5	5	FALSE	SIX3	7.2	5	0	0	0	0.698553	FALSE	0	SIX3	0	0.327273
652	0	0	0	0.2	5	0	5	5	FALSE	BMP15	6	5	0	0	0	0.704885	FALSE	0	BMP15	0	0.322222
661	1	3.1e-05	1	0.1	5	1	5	2	FALSE	DSCR8	6	5	0	3	0	0.709634	FALSE	0	DSCR8	5	0.254545
774	0	0	0	0.15	5	0	5	5	FALSE	SGCG	16.4	5	0	0	0	0.727499	FALSE	0	SGCG	0	0.3375
861	1.25	2.69e-05	0.8	0.15	5	2	5	2	FALSE	GPR112	4.4	5	0	3	0	0.601538	FALSE	0	GPR112	5	0.363636
1026	1.5	2.48e-05	0.666667	0.1	5	2	5	4	FALSE	BAAT	6.2	5	0	1	0	0.69991	FALSE	0	BAAT	4	0.29
1075	2.93519	0	0.340694	0.05	5	7	5	0	FALSE	LMOD2	22	5	0	5	0	0.738806	FALSE	0	LMOD2	0	0.35082
1088	1	1.24e-05	1	0.15	5	1	5	4	FALSE	FAM71B	3.8	5	0	1	0	0.680235	FALSE	0	FAM71B	2	0.377778
1103	2.95588	0	0.338308	0	5	6	5	0	FALSE	AMPD1	15.2	5	0	5	0	0.75554	FALSE	0	AMPD1	0	0.249123
1136	1.66667	6.03e-05	0.6	0.15	5	2	5	3	FALSE	KCNE1	9.8	5	0	2	0	0.731796	FALSE	0	KCNE1	21	0.324138
1153	2.56818	0.000265	0.389381	0.05	5	5	5	1	FALSE	CASQ1	19	5	0	4	0	0.762777	FALSE	0	CASQ1	68	0.278788
1169	0	0	0	0	5	0	5	5	FALSE	MYBL2	10.6	5	0	0	0	0.734283	FALSE	0	MYBL2	0	0.208696
1173	1	6.2e-06	1	0.3	5	1	5	4	FALSE	STATH	8.8	5	0	1	0	0.679104	FALSE	0	STATH	1	0.505882
1218	3.06667	0	0.326087	0.05	5	7	5	0	FALSE	HAO1	7	5	0	5	0	0.748078	FALSE	0	HAO1	0	0.213333
1265	1.42857	1.24e-06	0.7	0.45	5	2	5	1	FALSE	POTED	11	5	0	4	0	0.707146	FALSE	0	POTED	1	0.478261
1425	2.76	0.000157	0.362319	0.15	5	4	5	2	FALSE	DACH2	8	5	0	3	0	0.706468	FALSE	0	DACH2	32	0.285714
1481	1.25	0.000267	0.8	0.2	5	2	5	2	FALSE	PRM1	6.2	5	0	3	0	0.696065	FALSE	0	PRM1	73	0.3
1533	0	0	0	0.2	5	0	5	5	FALSE	C3orf30	8.2	5	0	0	0	0.705111	FALSE	0	C3orf30	0	0.266667
1575	1	1.45e-05	1	0.2	5	1	5	4	FALSE	CXorf22	4.4	5	0	1	0	0.62664	FALSE	0	CXorf22	3	0.4
1646	2.71739	0	0.368	0.3	5	6	5	0	FALSE	TEX33	9.8	5	0	5	0	0.722071	FALSE	0	TEX33	0	0.264865
149	2.2	0	0.454545	0	4	4	4	0	FALSE	NR1H4	6	4	0	4	0	0.701493	FALSE	0	NR1H4	0	0.277778
163	1	1.24e-05	1	0.166667	4	1	4	3	FALSE	MUC1	4	4	0	1	0	0.665762	FALSE	0	MUC1	2	0.333333
230	0	0	0	0.166667	4	0	4	4	FALSE	CYP3A5	5	4	0	0	0	0.656264	FALSE	0	CYP3A5	0	0.316667
258	3.03333	0.000175	0.32967	0.0833333	4	6	4	2	FALSE	MUSK	17.75	4	0	2	0	0.744686	FALSE	0	MUSK	30	0.2875
311	3.35294	0	0.298246	0.5	4	8	4	0	FALSE	CHRNA2	6.75	4	0	4	0	0.675486	FALSE	0	CHRNA2	0	0.519231
312	3	0	0.333333	0.5	4	5	4	2	FALSE	CHRNB3	6.75	4	0	2	0	0.675486	FALSE	0	CHRNB3	0	0.519231
362	0	0	0	0.166667	4	0	4	4	FALSE	CDH10	4.25	4	0	0	0	0.647218	FALSE	0	CDH10	0	0.326923
424	0	0	0	0.5	4	0	4	4	FALSE	CYP4F2	5.75	4	0	0	0	0.581411	FALSE	0	CYP4F2	0	0.638889
440	1	6.2e-06	1	0.25	4	1	4	3	FALSE	CACNG4	11.5	4	0	1	0	0.735188	FALSE	0	CACNG4	1	0.416667
468	1.33333	0	0.75	0.5	4	2	4	2	FALSE	LEPREL1	5.5	4	0	2	0	0.630484	FALSE	0	LEPREL1	0	0.611111
506	4.08511	0	0.244792	0.5	4	8	4	0	FALSE	COL25A1	5.5	4	0	4	0	0.630484	FALSE	0	COL25A1	0	0.611111
552	1.5	0	0.666667	0.5	4	2	4	3	FALSE	COL6A5	5.5	4	0	1	0	0.630484	FALSE	0	COL6A5	0	0.611111
656	2.875	0	0.347826	0.333333	4	6	4	0	FALSE	MT1G	4.25	4	0	4	0	0.53754	FALSE	0	MT1G	0	0.472222
657	1	6.2e-06	1	0.333333	4	1	4	3	FALSE	MT1E	4.25	4	0	1	0	0.53754	FALSE	0	MT1E	1	0.472222
683	2.79167	0.000434	0.358209	0.333333	4	4	4	1	FALSE	OTX2	7.25	4	0	3	0	0.668702	FALSE	0	OTX2	97	0.381579
710	1	0.000518	1	0.25	4	1	4	3	FALSE	DNAI1	5.25	4	0	1	0	0.669833	FALSE	0	DNAI1	183	0.375
711	0	0	0	0.166667	4	0	4	4	FALSE	RSPH4A	4	4	0	0	0	0.590909	FALSE	0	RSPH4A	0	0.416667
852	2.61538	0	0.382353	0.333333	4	6	4	0	FALSE	TBX20	23	4	0	4	0	0.744007	FALSE	0	TBX20	0	0.383333
880	2.33333	0	0.428571	0.25	4	4	4	0	FALSE	PAX1	14.25	4	0	4	0	0.716644	FALSE	0	PAX1	0	0.358974
887	1	3.1e-05	1	0.0833333	4	1	4	3	FALSE	LGR6	15.75	4	0	1	0	0.756897	FALSE	0	LGR6	5	0.287736
929	1.6	6.2e-05	0.625	0.0833333	4	2	4	2	FALSE	CCDC63	3.25	4	0	2	0	0.585482	FALSE	0	CCDC63	12	0.392857
946	0	0	0	0	4	0	4	4	FALSE	CPA1	5	4	0	0	0	0.703754	FALSE	0	CPA1	0	0.25
952	1	1.86e-05	1	0.0833333	4	1	4	1	FALSE	ATP11A	3.5	4	0	3	0	0.658299	FALSE	0	ATP11A	3	0.3
989	2.95	0.000759	0.338983	0	4	6	4	2	FALSE	LRRIQ4	19.5	4	0	2	0	0.723881	FALSE	0	LRRIQ4	219	0.393617
1010	1.33333	0.000447	0.75	0.166667	4	2	4	2	FALSE	PLAT	6.75	4	0	2	0	0.710312	FALSE	0	PLAT	75	0.382353
1048	2.54545	2.49e-05	0.392857	0	4	4	4	3	FALSE	SCIN	37	4	0	1	0	0.745816	FALSE	0	SCIN	19	0.507042
1069	1.25	4.34e-05	0.8	0	4	2	4	1	FALSE	TYRP1	4.75	4	0	3	0	0.68227	FALSE	0	TYRP1	8	0.25
1092	2.73913	3.72e-05	0.365079	0.333333	4	4	4	1	FALSE	FOXG1	8.25	4	0	3	0	0.672094	FALSE	0	FOXG1	12	0.358696
1112	3.1	0.000135	0.322581	0.166667	4	6	4	2	FALSE	XIRP1	25.5	4	0	2	0	0.763682	FALSE	0	XIRP1	38	0.360714
1168	2.76	0.000139	0.362319	0	4	4	4	1	FALSE	PITX3	9	4	0	3	0	0.720036	FALSE	0	PITX3	29	0.266667
1207	2.375	0.000291	0.421053	0.166667	4	4	4	2	FALSE	NRAP	30	4	0	2	0	0.761194	FALSE	0	NRAP	72	0.391447
1222	2.125	4.14e-06	0.470588	0.166667	4	3	4	1	FALSE	SMYD1	16.25	4	0	3	0	0.718679	FALSE	0	SMYD1	2	0.390244
1356	2.54545	2.49e-05	0.392857	0	4	4	4	3	FALSE	DNAH12	37	4	0	1	0	0.745816	FALSE	0	DNAH12	19	0.507042
1373	1.5	1.37e-05	0.666667	0.166667	4	2	4	3	FALSE	TRIM54	21.25	4	0	1	0	0.716192	FALSE	0	TRIM54	4	0.477273
1426	0	0	0	0.0833333	4	0	4	4	FALSE	CPXCR1	4.25	4	0	0	0	0.630032	FALSE	0	CPXCR1	0	0.375
1517	1.33333	1.24e-05	0.75	0.333333	4	2	4	2	FALSE	MAGEC3	5.5	4	0	2	0	0.596789	FALSE	0	MAGEC3	2	0.5
1582	1	1.86e-05	1	0.0833333	4	1	4	3	FALSE	ROPN1L	4	4	0	1	0	0.599955	FALSE	0	ROPN1L	3	0.318182
145	1	6.2e-06	1	0.166667	3	1	3	2	FALSE	PROC	12	3	0	1	0	0.718001	FALSE	0	PROC	1	0.416667
150	1.5	2.48e-05	0.666667	0.166667	3	2	3	1	FALSE	FABP6	4.66667	3	0	2	0	0.642243	FALSE	0	FABP6	4	0.433333
411	1.5	0	0.666667	0.5	3	2	3	2	FALSE	TAAR8	25	3	0	1	0	0.706694	FALSE	0	TAAR8	0	0.396825
640	3.60606	0	0.277311	0	3	6	3	0	FALSE	LMOD3	4.66667	3	0	3	0	0.625283	FALSE	0	LMOD3	0	0.366667
641	0	0	0	0	3	0	3	3	FALSE	KBTBD5	12	3	0	0	0	0.704659	FALSE	0	KBTBD5	0	0.354839
674	1.5	0	0.666667	0.166667	3	2	3	0	FALSE	SLC2A5	4	3	0	3	0	0.597015	FALSE	0	SLC2A5	0	0.458333
675	1.66667	0	0.6	0.333333	3	2	3	2	FALSE	SLC5A1	4.33333	3	0	1	0	0.605156	FALSE	0	SLC5A1	0	0.481481
789	1.5	2.48e-05	0.666667	0	3	2	3	1	FALSE	ANPEP	4	3	0	2	0	0.641565	FALSE	0	ANPEP	4	0.333333
805	1	6.2e-06	1	0.166667	3	1	3	2	FALSE	SLC3A1	5.66667	3	0	1	0	0.651063	FALSE	0	SLC3A1	1	0.484848
833	3.24286	0	0.30837	0.5	3	7	3	0	FALSE	KY	28	3	0	3	0	0.70986	FALSE	0	KY	0	0.736842
835	1	1.86e-05	1	0	3	1	3	2	FALSE	RHCG	5	3	0	1	0	0.688829	FALSE	0	RHCG	3	0.333333
863	3.15493	0	0.316964	0.166667	3	6	3	0	FALSE	CATSPERD	11	3	0	3	0	0.724107	FALSE	0	CATSPERD	0	0.426667
878	3.64	0.000323	0.274725	0.166667	3	5	3	1	FALSE	SOX3	3.66667	3	0	2	0	0.611714	FALSE	0	SOX3	70	0.555556
895	0	0	0	0.166667	3	0	3	3	FALSE	CSF3	7	3	0	0	0	0.679783	FALSE	0	CSF3	0	0.37037
1000	0	0	0	0	3	0	3	3	FALSE	LINGO1	17.6667	3	0	0	0	0.720941	FALSE	0	LINGO1	0	0.378788
1031	0	0	0	0.5	3	0	3	3	FALSE	MT1A	5.33333	3	0	0	0	0.537313	FALSE	0	MT1A	0	0.592593
1036	2.5	3.72e-05	0.4	0.166667	3	4	3	2	FALSE	DLK1	10.6667	3	0	1	0	0.727951	FALSE	0	DLK1	6	0.382716
1104	1.5	9.31e-06	0.666667	0	3	2	3	2	FALSE	RBKS	4.66667	3	0	1	0	0.676391	FALSE	0	RBKS	2	0.458333
1106	3.55814	0	0.281046	0.166667	3	6	3	0	FALSE	PAH	8.66667	3	0	3	0	0.693578	FALSE	0	PAH	0	0.396825
1127	1.6	0	0.625	0	3	3	3	0	FALSE	C16orf11	1.66667	3	0	3	0	0.607191	FALSE	0	C16orf11	0	0.666667
1163	0	0	0	0.166667	3	0	3	3	FALSE	CTCFL	20	3	0	0	0	0.741972	FALSE	0	CTCFL	0	0.357576
1279	2.725	0	0.366972	0	3	4	3	0	FALSE	RBFOX3	11	3	0	3	0	0.712573	FALSE	0	RBFOX3	0	0.333333
1331	2.37931	0	0.42029	0	3	5	3	0	FALSE	DHRS7C	16.3333	3	0	3	0	0.739937	FALSE	0	DHRS7C	0	0.333333
1362	1	6.2e-06	1	0.166667	3	1	3	1	FALSE	SLC17A2	7.33333	3	0	2	0	0.70398	FALSE	0	SLC17A2	1	0.368421
1379	1.66667	3.72e-05	0.6	0	3	2	3	1	FALSE	LRRC71	3	3	0	2	0	0.585256	FALSE	0	LRRC71	6	0.333333
1416	2	4.87e-06	0.5	0.333333	3	3	3	1	FALSE	VGLL2	31	3	0	2	0	0.74265	FALSE	0	VGLL2	4	0.508197
1685	5.06897	2.48e-05	0.197279	0.166667	3	7	3	1	FALSE	SYTL5	4.33333	3	0	2	0	0.558571	FALSE	0	SYTL5	4	0.5
1702	1.33333	1.86e-05	0.75	0	3	2	3	1	FALSE	ENKUR	2.33333	3	0	2	0	0.535278	FALSE	0	ENKUR	3	0.333333
1773	3.25532	0	0.30719	0.166667	3	8	3	0	FALSE	SMPX	22.3333	3	0	3	0	0.737223	FALSE	0	SMPX	0	0.478261
95	1	0	1	0.5	2	1	2	1	FALSE	ATP6V1G3	4.5	2	0	1	0	0.645635	FALSE	0	ATP6V1G3	0	0.642857
162	1.33333	0	0.75	0.5	2	2	2	0	FALSE	MUC12	3	2	0	2	0	0.575305	FALSE	0	MUC12	0	0.75
187	0	0	0	0	2	0	2	2	FALSE	CYP11B1	10	2	0	0	0	0.689281	FALSE	0	CYP11B1	0	0.5625
229	2.73684	0	0.365385	0.5	2	5	2	0	FALSE	UGT2B15	9	2	0	2	0	0.654455	FALSE	0	UGT2B15	0	0.6
314	2.5	0	0.4	0.5	2	4	2	1	FALSE	APOA4	10.5	2	0	1	0	0.684532	FALSE	0	APOA4	0	0.65625
323	1	6.2e-06	1	0	2	1	2	1	FALSE	GSTA1	7.5	2	0	1	0	0.643148	FALSE	0	GSTA1	1	0.5
328	1	0	1	0.5	2	1	2	1	FALSE	UGT2B10	9	2	0	1	0	0.654455	FALSE	0	UGT2B10	0	0.6
341	1	0	1	0	2	1	2	0	FALSE	KHDRBS3	3.5	2	0	2	0	0.644052	FALSE	0	KHDRBS3	0	0.625
342	0	0	0	0	2	0	2	2	FALSE	PTK6	23.5	2	0	0	0	0.720488	FALSE	0	PTK6	0	0.511364
361	1	0	1	0.5	2	1	2	1	FALSE	CDH18	3	2	0	1	0	0.556762	FALSE	0	CDH18	0	0.75
396	2.84615	0	0.351351	0	2	5	2	0	FALSE	S100A12	10.5	2	0	2	0	0.679104	FALSE	0	S100A12	0	0.5
403	1.5	0	0.666667	0.5	2	2	2	1	FALSE	B3GNT6	3	2	0	1	0	0.575305	FALSE	0	B3GNT6	0	0.75
493	1	0	1	0.5	2	1	2	0	FALSE	CDH7	3	2	0	2	0	0.556762	FALSE	0	CDH7	0	0.75
534	1	6.2e-06	1	0	2	1	2	1	FALSE	PRKAG3	4	2	0	1	0	0.6436	FALSE	0	PRKAG3	1	0.5
623	0	0	0	0.5	2	0	2	2	FALSE	CEACAM5	7	2	0	0	0	0.66531	FALSE	0	CEACAM5	0	0.583333
677	1.5	1.24e-05	0.666667	0	2	2	2	1	FALSE	KCNJ3	31.5	2	0	1	0	0.722071	FALSE	0	KCNJ3	2	0.5
700	1.5	6.2e-06	0.666667	0	2	2	2	1	FALSE	OR51A4	29	2	0	1	0	0.69697	FALSE	0	OR51A4	2	0.509091
702	1.5	6.2e-06	0.666667	0	2	2	2	1	FALSE	OR51A2	29	2	0	1	0	0.69697	FALSE	0	OR51A2	2	0.509091
788	2	0	0.5	0	2	3	2	0	FALSE	PROL1	4	2	0	2	0	0.614202	FALSE	0	PROL1	0	0.5
819	2	0	0.5	0.5	2	3	2	1	FALSE	CARTPT	12.5	2	0	1	0	0.658752	FALSE	0	CARTPT	0	0.657895
868	0	0	0	0.5	2	0	2	2	FALSE	XIRP2	25	2	0	0	0	0.732248	FALSE	0	XIRP2	0	0.531915
877	4.5	0.00018	0.222222	0	2	6	2	1	FALSE	IGSF1	3	2	0	1	0	0.536861	FALSE	0	IGSF1	38	0.5
888	0	0	0	0.5	2	0	2	2	FALSE	RLN1	6.5	2	0	0	0	0.699005	FALSE	0	RLN1	0	0.590909
914	1	6.2e-06	1	0	2	1	2	1	FALSE	S100A7	2	2	0	1	0	0.664631	FALSE	0	S100A7	1	0.5
931	2.57895	0	0.387755	0.5	2	5	2	0	FALSE	SERPINA6	12.5	2	0	2	0	0.68114	FALSE	0	SERPINA6	0	0.595238
936	0	0	0	0.5	2	0	2	2	FALSE	GAS2L2	27	2	0	0	0	0.72682	FALSE	0	GAS2L2	0	0.529412
945	1	0	1	0	2	1	2	0	FALSE	GLRA4	3	2	0	2	0	0.659882	FALSE	0	GLRA4	0	0.5
960	1.5	0	0.666667	0.5	2	2	2	1	FALSE	MT1M	4	2	0	1	0	0.447083	FALSE	0	MT1M	0	1
971	2.83333	0	0.352941	0	2	4	2	0	FALSE	ATOH1	9.5	2	0	2	0	0.675712	FALSE	0	ATOH1	0	0.5
991	0	0	0	0	2	0	2	2	FALSE	LRRN1	26	2	0	0	0	0.720488	FALSE	0	LRRN1	0	0.568182
994	4.51064	6.2e-06	0.221698	0	2	8	2	1	FALSE	LRRC38	26	2	0	1	0	0.720488	FALSE	0	LRRC38	2	0.568182
996	4.51064	6.2e-06	0.221698	0	2	8	2	1	FALSE	LRRC30	26	2	0	1	0	0.720488	FALSE	0	LRRC30	2	0.568182
998	0	0	0	0	2	0	2	2	FALSE	LRTM1	26	2	0	0	0	0.720488	FALSE	0	LRTM1	0	0.568182
1025	1.75	0	0.571429	0	2	3	2	0	FALSE	TMC1	3.5	2	0	2	0	0.618725	FALSE	0	TMC1	0	0.5
1059	0	0	0	0	2	0	2	2	FALSE	GABRA1	5.5	2	0	0	0	0.705563	FALSE	0	GABRA1	0	0.5
1090	1	6.2e-06	1	0	2	1	2	1	FALSE	CA3	2.5	2	0	1	0	0.56626	FALSE	0	CA3	1	0.5
1097	2.68421	0	0.372549	0	2	5	2	0	FALSE	TDO2	14.5	2	0	2	0	0.71393	FALSE	0	TDO2	0	0.519231
1191	2.90323	1.07e-05	0.344444	0	2	5	2	1	FALSE	WDR38	12.5	2	0	1	0	0.705337	FALSE	0	WDR38	8	0.605263
1213	1	0	1	0.5	2	1	2	1	FALSE	ABRA	25.5	2	0	1	0	0.733605	FALSE	0	ABRA	0	0.53125
1215	3.46087	0	0.288945	0	2	7	2	0	FALSE	KCNH6	9	2	0	2	0	0.704659	FALSE	0	KCNH6	0	0.5
1291	0	0	0	0	2	0	2	2	FALSE	MESP1	7.5	2	0	0	0	0.699005	FALSE	0	MESP1	0	0.5
1333	1	0	1	0.5	2	1	2	1	FALSE	HPGD	10	2	0	1	0	0.677521	FALSE	0	HPGD	0	0.588235
1352	0	0	0	0.5	2	0	2	2	FALSE	SERPINA11	4	2	0	0	0	0.665536	FALSE	0	SERPINA11	0	0.666667
1364	1.5	1.31e-06	0.666667	0	2	2	2	1	FALSE	MYOM2	27.5	2	0	1	0	0.715061	FALSE	0	MYOM2	2	0.6625
1370	0	0	0	0	2	0	2	2	FALSE	ADD2	1	2	0	0	0	1	FALSE	0	ADD2	0	0
1396	1.33333	0	0.75	0.5	2	2	2	0	FALSE	SLC22A10	8	2	0	2	0	0.66938	FALSE	0	SLC22A10	0	0.615385
1431	0	0	0	0	2	0	2	2	FALSE	CRYGD	3	2	0	0	0	0.635685	FALSE	0	CRYGD	0	0.5
1447	2.8	0	0.357143	0.5	2	5	2	1	FALSE	SAA4	10.5	2	0	1	0	0.698327	FALSE	0	SAA4	0	0.875
1451	0	0	0	0	2	0	2	2	FALSE	S100A1	14.5	2	0	0	0	0.721619	FALSE	0	S100A1	0	0.5
1469	3.04854	0	0.328025	0.5	2	6	2	0	FALSE	SRL	38	2	0	2	0	0.737449	FALSE	0	SRL	0	0.77551
1564	1	6.2e-06	1	0	2	1	2	1	FALSE	SDR9C7	2	2	0	1	0	0.649706	FALSE	0	SDR9C7	1	0.5
1606	2.91304	0.000143	0.343284	0	2	4	2	1	FALSE	EVX2	9	2	0	1	0	0.667571	FALSE	0	EVX2	29	0.5
1609	3	0.000174	0.333333	0	2	5	2	1	FALSE	MYOM3	8	2	0	1	0	0.68521	FALSE	0	MYOM3	41	0.5
1615	0	0	0	0.5	2	0	2	2	FALSE	CFC1	8.5	2	0	0	0	0.691995	FALSE	0	CFC1	0	0.653846
1642	1	6.2e-06	1	0	2	1	2	1	FALSE	DMRTC2	1.5	2	0	1	0	0.585934	FALSE	0	DMRTC2	1	0.5
1653	1	0	1	0	2	1	2	0	FALSE	CCDC33	2.5	2	0	2	0	0.539801	FALSE	0	CCDC33	0	0.5
1659	1	1.24e-05	1	0	2	1	2	1	FALSE	TM4SF5	6	2	0	1	0	0.697648	FALSE	0	TM4SF5	3	0.5
1672	1.85714	0	0.538462	0	2	3	2	0	FALSE	AKAP14	4.5	2	0	2	0	0.567164	FALSE	0	AKAP14	0	0.5
1680	1	0.5	1	0	2	1	2	1	FALSE	TECRL	1	2	0	1	0	1	FALSE	0	TECRL	1	0
1748	0	0	0	0	2	0	2	2	FALSE	ADAM2	5.5	2	0	0	0	0.676165	FALSE	0	ADAM2	0	0.5
1776	0	0	0	0	2	0	2	2	FALSE	FAM81B	2.5	2	0	0	0	0.542062	FALSE	0	FAM81B	0	0.5
160	0	0	0	0	1	0	1	1	FALSE	TRIM72	11	1	0	0	0	0.684532	FALSE	0	TRIM72	0	0
219	1	0	1	0	1	1	1	0	FALSE	DEFB135	1	1	0	1	0	1	FALSE	0	DEFB135	0	0
220	0	0	0	0	1	0	1	1	FALSE	DEFB108B	1	1	0	0	0	1	FALSE	0	DEFB108B	0	0
253	2.91304	0	0.343284	0	1	4	1	0	FALSE	NOTUM	17	1	0	1	0	0.667119	FALSE	0	NOTUM	0	0
321	0	0	0	0	1	0	1	1	FALSE	SPO11	9	1	0	0	0	0.663048	FALSE	0	SPO11	0	0
371	1	0	1	0	1	1	1	0	FALSE	MATN4	12	1	0	1	0	0.660561	FALSE	0	MATN4	0	0
459	3.88182	0	0.257611	0	1	8	1	0	FALSE	NCAPD3	9	1	0	1	0	0.663048	FALSE	0	NCAPD3	0	0
461	2.2	0	0.454545	0	1	3	1	0	FALSE	C6	6	1	0	1	0	0.659882	FALSE	0	C6	0	0
533	1.5	0	0.666667	0	1	2	1	0	FALSE	SESN3	2	1	0	1	0	0.552917	FALSE	0	SESN3	0	0
565	0	0	0	0	1	0	1	1	FALSE	PADI3	9	1	0	0	0	0.663048	FALSE	0	PADI3	0	0
632	1.66667	0	0.6	0	1	2	1	0	FALSE	SOHLH1	7	1	0	1	0	0.606287	FALSE	0	SOHLH1	0	0
635	1	0	1	0	1	1	1	0	FALSE	CST6	1	1	0	1	0	1	FALSE	0	CST6	0	0
636	0	0	0	0	1	0	1	1	FALSE	ABCA12	1	1	0	0	0	1	FALSE	0	ABCA12	0	0
660	1.75	0	0.571429	0	1	2	1	0	FALSE	DSCR4	5	1	0	1	0	0.618951	FALSE	0	DSCR4	0	0
685	1	0	1	0	1	1	1	0	FALSE	APOBEC4	1	1	0	1	0	1	FALSE	0	APOBEC4	0	0
686	0	0	0	0	1	0	1	1	FALSE	APOBEC2	1	1	0	0	0	1	FALSE	0	APOBEC2	0	0
704	0	0	0	0	1	0	1	1	FALSE	PPP1R3A	26	1	0	0	0	0.724107	FALSE	0	PPP1R3A	0	0
706	1.5	0	0.666667	0	1	2	1	0	FALSE	OR10A2	55	1	0	1	0	0.696065	FALSE	0	OR10A2	0	0
708	1.5	0	0.666667	0	1	2	1	0	FALSE	OR5P3	55	1	0	1	0	0.696065	FALSE	0	OR5P3	0	0
714	1.5	0	0.666667	0	1	2	1	0	FALSE	OR5V1	55	1	0	1	0	0.696065	FALSE	0	OR5V1	0	0
716	1.5	0	0.666667	0	1	2	1	0	FALSE	OR10G4	55	1	0	1	0	0.696065	FALSE	0	OR10G4	0	0
718	1.5	0	0.666667	0	1	2	1	0	FALSE	OR5AN1	55	1	0	1	0	0.696065	FALSE	0	OR5AN1	0	0
720	1.5	0	0.666667	0	1	2	1	0	FALSE	OR2T34	55	1	0	1	0	0.696065	FALSE	0	OR2T34	0	0
722	1.5	0	0.666667	0	1	2	1	0	FALSE	OR2T4	55	1	0	1	0	0.696065	FALSE	0	OR2T4	0	0
725	1.5	0	0.666667	0	1	2	1	0	FALSE	OR52E8	55	1	0	1	0	0.696065	FALSE	0	OR52E8	0	0
727	1.5	0	0.666667	0	1	2	1	0	FALSE	OR2T10	55	1	0	1	0	0.696065	FALSE	0	OR2T10	0	0
729	1.5	0	0.666667	0	1	2	1	0	FALSE	OR6A2	55	1	0	1	0	0.696065	FALSE	0	OR6A2	0	0
731	1.5	0	0.666667	0	1	2	1	0	FALSE	OR52I1	55	1	0	1	0	0.696065	FALSE	0	OR52I1	0	0
733	1.5	0	0.666667	0	1	2	1	0	FALSE	OR2M4	55	1	0	1	0	0.696065	FALSE	0	OR2M4	0	0
735	1.5	0	0.666667	0	1	2	1	0	FALSE	OR4C11	55	1	0	1	0	0.696065	FALSE	0	OR4C11	0	0
737	1.5	0	0.666667	0	1	2	1	0	FALSE	OR2A25	55	1	0	1	0	0.696065	FALSE	0	OR2A25	0	0
739	1.5	0	0.666667	0	1	2	1	0	FALSE	OR9A2	55	1	0	1	0	0.696065	FALSE	0	OR9A2	0	0
741	1.5	0	0.666667	0	1	2	1	0	FALSE	OR2L13	55	1	0	1	0	0.696065	FALSE	0	OR2L13	0	0
743	1.5	0	0.666667	0	1	2	1	0	FALSE	OR10H5	55	1	0	1	0	0.696065	FALSE	0	OR10H5	0	0
745	1.5	0	0.666667	0	1	2	1	0	FALSE	OR14C36	55	1	0	1	0	0.696065	FALSE	0	OR14C36	0	0
747	1.5	0	0.666667	0	1	2	1	0	FALSE	OR2T2	55	1	0	1	0	0.696065	FALSE	0	OR2T2	0	0
749	1.5	0	0.666667	0	1	2	1	0	FALSE	OR4K13	55	1	0	1	0	0.696065	FALSE	0	OR4K13	0	0
751	1.5	0	0.666667	0	1	2	1	0	FALSE	OR6C2	55	1	0	1	0	0.696065	FALSE	0	OR6C2	0	0
753	1.5	0	0.666667	0	1	2	1	0	FALSE	OR11G2	55	1	0	1	0	0.696065	FALSE	0	OR11G2	0	0
755	1.5	0	0.666667	0	1	2	1	0	FALSE	OR56A4	55	1	0	1	0	0.696065	FALSE	0	OR56A4	0	0
757	1.5	0	0.666667	0	1	2	1	0	FALSE	OR5B12	55	1	0	1	0	0.696065	FALSE	0	OR5B12	0	0
759	1.5	0	0.666667	0	1	2	1	0	FALSE	OR2L5	55	1	0	1	0	0.696065	FALSE	0	OR2L5	0	0
761	1.5	0	0.666667	0	1	2	1	0	FALSE	OR8D1	55	1	0	1	0	0.696065	FALSE	0	OR8D1	0	0
763	1.5	0	0.666667	0	1	2	1	0	FALSE	OR2H1	55	1	0	1	0	0.696065	FALSE	0	OR2H1	0	0
765	1.5	0	0.666667	0	1	2	1	0	FALSE	OR2A12	55	1	0	1	0	0.696065	FALSE	0	OR2A12	0	0
767	1.5	0	0.666667	0	1	2	1	0	FALSE	OR8K1	55	1	0	1	0	0.696065	FALSE	0	OR8K1	0	0
769	1.5	0	0.666667	0	1	2	1	0	FALSE	OR1J4	55	1	0	1	0	0.696065	FALSE	0	OR1J4	0	0
771	1.5	0	0.666667	0	1	2	1	0	FALSE	OR5B2	55	1	0	1	0	0.696065	FALSE	0	OR5B2	0	0
782	0	0	0	0	1	0	1	1	FALSE	HRC	5	1	0	0	0	0.649028	FALSE	0	HRC	0	0
812	1	0	1	0	1	1	1	0	FALSE	VSIG2	6	1	0	1	0	0.642017	FALSE	0	VSIG2	0	0
844	0	0	0	0	1	0	1	1	FALSE	WIF1	17	1	0	0	0	0.667119	FALSE	0	WIF1	0	0
855	1.5	0	0.666667	0	1	2	1	0	FALSE	SHISA9	4	1	0	1	0	0.644505	FALSE	0	SHISA9	0	0
884	2.25	0	0.444444	0	1	3	1	0	FALSE	ASCL3	26	1	0	1	0	0.694482	FALSE	0	ASCL3	0	0
928	2.33333	0	0.428571	0	1	3	1	0	FALSE	TTC29	4	1	0	1	0	0.494799	FALSE	0	TTC29	0	0
938	3.36364	0	0.297297	0	1	6	1	0	FALSE	CADPS	7	1	0	1	0	0.674129	FALSE	0	CADPS	0	0
964	1	0	1	0	1	1	1	0	FALSE	ZAR1	5	1	0	1	0	0.614202	FALSE	0	ZAR1	0	0
975	1	0	1	0	1	1	1	0	FALSE	RSPH1	4	1	0	1	0	0.500226	FALSE	0	RSPH1	0	0
1003	0	0	0	0	1	0	1	1	FALSE	PIK3C2G	45	1	0	0	0	0.720036	FALSE	0	PIK3C2G	0	0
1023	0	0	0	0	1	0	1	1	FALSE	BARX1	7	1	0	0	0	0.606287	FALSE	0	BARX1	0	0
1056	1	0	1	0	1	1	1	0	FALSE	DYDC1	1	1	0	1	0	1	FALSE	0	DYDC1	0	0
1057	0	0	0	0	1	0	1	1	FALSE	DYDC2	1	1	0	0	0	1	FALSE	0	DYDC2	0	0
1070	0	0	0	0	1	0	1	1	FALSE	ADAMTSL1	4	1	0	0	0	0.591588	FALSE	0	ADAMTSL1	0	0
1077	1.5	0	0.666667	0	1	2	1	0	FALSE	FBN2	39	1	0	1	0	0.710538	FALSE	0	FBN2	0	0
1080	1	0	1	0	1	1	1	0	FALSE	ACSM4	8	1	0	1	0	0.629353	FALSE	0	ACSM4	0	0
1085	1	0	1	0	1	1	1	0	FALSE	ACSM2B	8	1	0	1	0	0.629353	FALSE	0	ACSM2B	0	0
1087	1.5	0	0.666667	0	1	2	1	0	FALSE	C10orf82	5	1	0	1	0	0.589552	FALSE	0	C10orf82	0	0
1107	0	0	0	0	1	0	1	1	FALSE	HPDL	3	1	0	0	0	0.602895	FALSE	0	HPDL	0	0
1139	2.78947	0	0.358491	0	1	5	1	0	FALSE	ARSH	14	1	0	1	0	0.653777	FALSE	0	ARSH	0	0
1159	2.73684	0	0.365385	0	1	4	1	0	FALSE	SLC18A3	15	1	0	1	0	0.650384	FALSE	0	SLC18A3	0	0
1161	0	0	0	0	1	0	1	1	FALSE	STAC3	27	1	0	0	0	0.720488	FALSE	0	STAC3	0	0
1182	1	0	1	0	1	1	1	0	FALSE	HABP2	4	1	0	1	0	0.613071	FALSE	0	HABP2	0	0
1201	2.45455	0	0.407407	0	1	4	1	0	FALSE	TFF3	9	1	0	1	0	0.644957	FALSE	0	TFF3	0	0
1203	0	0	0	0	1	0	1	1	FALSE	C9orf141	3	1	0	0	0	0.516508	FALSE	0	C9orf141	0	0
1216	0	0	0	0	1	0	1	1	FALSE	ERG	2	1	0	0	0	0.613976	FALSE	0	ERG	0	0
1226	1	0	1	0	1	1	1	0	FALSE	RNF113B	5	1	0	1	0	0.6436	FALSE	0	RNF113B	0	0
1235	1	0	1	0	1	1	1	0	FALSE	FOXI1	5	1	0	1	0	0.638851	FALSE	0	FOXI1	0	0
1239	1	0	1	0	1	1	1	0	FALSE	DCC	1	1	0	1	0	1	FALSE	0	DCC	0	0
1240	0	0	0	0	1	0	1	1	FALSE	HFE2	1	1	0	0	0	1	FALSE	0	HFE2	0	0
1259	1	0	1	0	1	1	1	0	FALSE	IL31RA	15	1	0	1	0	0.688602	FALSE	0	IL31RA	0	0
1271	1	0	1	0	1	1	1	0	FALSE	SLC36A2	1	1	0	1	0	1	FALSE	0	SLC36A2	0	0
1272	0	0	0	0	1	0	1	1	FALSE	SLC38A4	1	1	0	0	0	1	FALSE	0	SLC38A4	0	0
1276	0	0	0	0	1	0	1	1	FALSE	CRYGB	11	1	0	0	0	0.646992	FALSE	0	CRYGB	0	0
1280	0	0	0	0	1	0	1	1	FALSE	NKAIN1	3	1	0	0	0	0.621891	FALSE	0	NKAIN1	0	0
1283	0	0	0	0	1	0	1	1	FALSE	BMPER	4	1	0	0	0	0.625961	FALSE	0	BMPER	0	0
1300	0	0	0	0	1	0	1	1	FALSE	TRIM55	36	1	0	0	0	0.704885	FALSE	0	TRIM55	0	0
1306	2.90909	0	0.34375	0	1	5	1	0	FALSE	ANKRD66	6	1	0	1	0	0.619629	FALSE	0	ANKRD66	0	0
1308	2.90909	0	0.34375	0	1	5	1	0	FALSE	CAPSL	26	1	0	1	0	0.724107	FALSE	0	CAPSL	0	0
1324	2.58333	0	0.387097	0	1	4	1	0	FALSE	TMEM220	28	1	0	1	0	0.693351	FALSE	0	TMEM220	0	0
1366	1	0	1	0	1	1	1	0	FALSE	SPRR4	1	1	0	1	0	1	FALSE	0	SPRR4	0	0
1367	0	0	0	0	1	0	1	1	FALSE	RPTN	1	1	0	0	0	1	FALSE	0	RPTN	0	0
1369	1	0	1	0	1	1	1	0	FALSE	MMD2	2	1	0	1	0	0.75	FALSE	0	MMD2	0	0
1380	0	0	0	0	1	0	1	1	FALSE	FAM216B	3	1	0	0	0	0.494573	FALSE	0	FAM216B	0	0
1383	1	0	1	0	1	1	1	0	FALSE	MTRNR2L7	1	1	0	1	0	1	FALSE	0	MTRNR2L7	0	0
1384	0	0	0	0	1	0	1	1	FALSE	MTRNR2L5	1	1	0	0	0	1	FALSE	0	MTRNR2L5	0	0
1386	1	0	1	0	1	1	1	0	FALSE	C10orf53	1	1	0	1	0	1	FALSE	0	C10orf53	0	0
1387	0	0	0	0	1	0	1	1	FALSE	OGDHL	1	1	0	0	0	1	FALSE	0	OGDHL	0	0
1389	0	0	0	0	1	0	1	1	FALSE	SOX11	5	1	0	0	0	0.618951	FALSE	0	SOX11	0	0
1398	2.91304	0	0.343284	0	1	4	1	0	FALSE	OLIG1	17	1	0	1	0	0.667119	FALSE	0	OLIG1	0	0
1400	0	0	0	0	1	0	1	1	FALSE	DLGAP1	17	1	0	0	0	0.704206	FALSE	0	DLGAP1	0	0
1418	1.5	0	0.666667	0	1	2	1	0	FALSE	GYPB	3	1	0	1	0	0.598146	FALSE	0	GYPB	0	0
1433	0	0	0	0	1	0	1	1	FALSE	NPPC	8	1	0	0	0	0.627544	FALSE	0	NPPC	0	0
1444	0	0	0	0	1	0	1	1	FALSE	ULBP2	12	1	0	0	0	0.674582	FALSE	0	ULBP2	0	0
1463	2	0	0.5	0	1	3	1	0	FALSE	MURC	4	1	0	1	0	0.625509	FALSE	0	MURC	0	0
1471	2.45455	0	0.407407	0	1	4	1	0	FALSE	IL25	9	1	0	1	0	0.644957	FALSE	0	IL25	0	0
1514	2.33333	0	0.428571	0	1	3	1	0	FALSE	TEKT1	4	1	0	1	0	0.494799	FALSE	0	TEKT1	0	0
1525	0	0	0	0	1	0	1	1	FALSE	KCNA7	20	1	0	0	0	0.717322	FALSE	0	KCNA7	0	0
1527	1	0	1	0	1	1	1	0	FALSE	LYPD1	1	1	0	1	0	1	FALSE	0	LYPD1	0	0
1528	0	0	0	0	1	0	1	1	FALSE	GPR119	1	1	0	0	0	1	FALSE	0	GPR119	0	0
1532	1	0	1	0	1	1	1	0	FALSE	LYZL2	5	1	0	1	0	0.614428	FALSE	0	LYZL2	0	0
1550	0	0	0	0	1	0	1	1	FALSE	SLCO1B3	4	1	0	0	0	0.61081	FALSE	0	SLCO1B3	0	0
1553	0	0	0	0	1	0	1	1	FALSE	AZGP1	7	1	0	0	0	0.647897	FALSE	0	AZGP1	0	0
1558	1	0	1	0	1	1	1	0	FALSE	ATP8B4	6	1	0	1	0	0.575984	FALSE	0	ATP8B4	0	0
1561	1.75	0	0.571429	0	1	2	1	0	FALSE	SLC12A1	4	1	0	1	0	0.567616	FALSE	0	SLC12A1	0	0
1567	0	0	0	0	1	0	1	1	FALSE	SCGB3A1	9	1	0	0	0	0.644957	FALSE	0	SCGB3A1	0	0
1571	0	0	0	0	1	0	1	1	FALSE	KIAA1239	45	1	0	0	0	0.720036	FALSE	0	KIAA1239	0	0
1579	0	0	0	0	1	0	1	1	FALSE	CCNO	45	1	0	0	0	0.720036	FALSE	0	CCNO	0	0
1586	1	0	1	0	1	1	1	0	FALSE	RPL3L	1	1	0	1	0	1	FALSE	0	RPL3L	0	0
1587	0	0	0	0	1	0	1	1	FALSE	PEBP4	1	1	0	0	0	1	FALSE	0	PEBP4	0	0
1597	2.5	0	0.4	0	1	5	1	0	FALSE	VNN1	39	1	0	1	0	0.733605	FALSE	0	VNN1	0	0
1621	1	0	1	0	1	1	1	0	FALSE	C1orf105	1	1	0	1	0	1	FALSE	0	C1orf105	0	0
1622	0	0	0	0	1	0	1	1	FALSE	C11orf16	1	1	0	0	0	1	FALSE	0	C11orf16	0	0
1630	2.45455	0	0.407407	0	1	4	1	0	FALSE	MCIN	9	1	0	1	0	0.644957	FALSE	0	MCIN	0	0
1633	1	0	1	0	1	1	1	0	FALSE	PCOTH	1	1	0	1	0	1	FALSE	0	PCOTH	0	0
1634	0	0	0	0	1	0	1	1	FALSE	C1QTNF9B	1	1	0	0	0	1	FALSE	0	C1QTNF9B	0	0
1641	1.5	0	0.666667	0	1	2	1	0	FALSE	TCP10	2	1	0	1	0	0.495251	FALSE	0	TCP10	0	0
1650	1.66667	0	0.6	0	1	2	1	0	FALSE	TMEM26	7	1	0	1	0	0.606287	FALSE	0	TMEM26	0	0
1654	0	0	0	0	1	0	1	1	FALSE	SLC7A14	2	1	0	0	0	0.449118	FALSE	0	SLC7A14	0	0
1664	0	0	0	0	1	0	1	1	FALSE	SAA2	12	1	0	0	0	0.6981	FALSE	0	SAA2	0	0
1676	3.79167	0	0.263736	0	1	5	1	0	FALSE	NR2E1	2	1	0	1	0	0.576888	FALSE	0	NR2E1	0	0
1681	0	0	0	0	1	0	1	1	FALSE	PCDHB8	2	1	0	0	0	0.75	FALSE	0	PCDHB8	0	0
1683	1.8	0	0.555556	0	1	2	1	0	FALSE	PIH1D3	7	1	0	1	0	0.584351	FALSE	0	PIH1D3	0	0
1705	2.125	0	0.470588	0	1	3	1	0	FALSE	HNF1A	16	1	0	1	0	0.679331	FALSE	0	HNF1A	0	0
1711	1	0	1	0	1	1	1	0	FALSE	PTPRZ1	2	1	0	1	0	0.75	FALSE	0	PTPRZ1	0	0
1718	3.17241	0	0.315217	0	1	6	1	0	FALSE	TNMD	11	1	0	1	0	0.684532	FALSE	0	TNMD	0	0
1722	0	0	0	0	1	0	1	1	FALSE	C19orf21	9	1	0	0	0	0.635911	FALSE	0	C19orf21	0	0
1724	0	0	0	0	1	0	1	1	FALSE	TECTB	8	1	0	0	0	0.627544	FALSE	0	TECTB	0	0
1730	1.5	0	0.666667	0	1	2	1	0	FALSE	SYNPO2L	2	1	0	1	0	0.75	FALSE	0	SYNPO2L	0	0
1738	1	0	1	0	1	1	1	0	FALSE	GOLGA6L2	1	1	0	1	0	1	FALSE	0	GOLGA6L2	0	0
1739	0	0	0	0	1	0	1	1	FALSE	POM121L1P	1	1	0	0	0	1	FALSE	0	POM121L1P	0	0
1758	1	0	1	0	1	1	1	0	FALSE	MUSTN1	3	1	0	1	0	0.630258	FALSE	0	MUSTN1	0	0
1760	0	0	0	0	1	0	1	1	FALSE	RPE65	2	1	0	0	0	0.559023	FALSE	0	RPE65	0	0
1762	0	0	0	0	1	0	1	1	FALSE	BPIFA2	6	1	0	0	0	0.602895	FALSE	0	BPIFA2	0	0
1769	1	0	1	0	1	1	1	0	FALSE	DHX36	5	1	0	1	0	0.6436	FALSE	0	DHX36	0	0
1771	0	0	0	0	1	0	1	1	FALSE	FOXD3	13	1	0	0	0	0.689055	FALSE	0	FOXD3	0	0
1789	1	0	1	0	1	1	1	0	FALSE	ARMC3	1	1	0	1	0	1	FALSE	0	ARMC3	0	0
1790	0	0	0	0	1	0	1	1	FALSE	C6orf118	1	1	0	0	0	1	FALSE	0	C6orf118	0	0
1792	1	0	1	0	1	1	1	0	FALSE	TSPY2	8	1	0	1	0	0.629353	FALSE	0	TSPY2	0	0
1797	3.15541	0	0.316916	0	1	7	1	0	FALSE	DUSP13	45	1	0	1	0	0.720036	FALSE	0	DUSP13	0	0
1800	0	0	0	0	1	0	1	1	FALSE	DUPD1	45	1	0	0	0	0.720036	FALSE	0	DUPD1	0	0
1803	0	0	0	0	1	0	1	1	FALSE	DUSP27	45	1	0	0	0	0.720036	FALSE	0	DUSP27	0	0
1806	0	0	0	0	1	0	1	1	FALSE	LRRC31	4	1	0	0	0	0.633198	FALSE	0	LRRC31	0	0
1828	3.12	0	0.320513	0	1	6	1	0	FALSE	ENSG00000249139	9	1	0	1	0	0.653324	FALSE	0	ENSG00000249139	0	0
1841	3.48246	0	0.287154	0	1	7	1	0	FALSE	DDN	17	1	0	1	0	0.704206	FALSE	0	DDN	0	0
1855	2.42857	0	0.411765	0	1	3	1	0	FALSE	CCDC135	3	1	0	1	0	0.494573	FALSE	0	CCDC135	0	0
1860	2	0	0.5	0	1	3	1	0	FALSE	CCDC19	3	1	0	1	0	0.444595	FALSE	0	CCDC19	0	0
